# Supplementary material for: The Effect of X-ray Irradiation on the Fitness and Field Adaptability of the Codling Moth: An Orchard Study in Northeast China
Source: Insects. 2023 Jul 7;14(7):615. doi: 10.3390/insects14070615 (PMC10380233; doi:10.3390/insects14070615)
Supplement: Supplementary file 1 [file insects-14-00615-s001.zip]

Archive with 2 entries (2 files):
- supplementary data.xlsx
- Supplementary Materials.pdf
