# Supplementary material for: The Effect of X-ray Irradiation on the Fitness and Field Adaptability of the Codling Moth: An Orchard Study in Northeast China
Source: Insects. 2023 Jul 7;14(7):615. doi: 10.3390/insects14070615 (PMC10380233; doi:10.3390/insects14070615)
Supplement: Supplementary file 1 [file insects-14-00615-s001.zip › supplementary data.xlsx]

## Sheet: Survival
Day	gender	Number of deaths
		First	Second	Third	Forth	Fifth	Sixth	Seventh	Eighth	Ninth	Tenth	Eleventh	Twelfth	Thirteenth	Fourteenth	Fifteenth	Sixteenth	Seventeenth	Eighteenth	Nineteenth	Twentieth
CK1	♂	8	8	8	7	6	5	5	4	4	4	4	4	4	4	4	3	3	3	2	0
CK2	♂	8	8	7	7	7	6	6	6	6	6	4	3	2	2	1	1	1	1	1	0
CK3	♂	8	8	8	8	8	8	7	7	6	4	3	3	3	3	3	3	3	3	2	0
366 1	♂	8	8	8	7	6	5	4	3	2	2	1	1	1	1	1	1	1	1	1	0
366 2	♂	8	8	7	7	7	6	5	5	4	3	2	2	2	2	1	0	0	0	0	0
366 3	♂	8	8	8	8	6	6	5	4	3	2	1	1	1	1	1	1	0	0	0	0
Total：		48	48	46	44	40	36	32	29	25	21	15	14	13	13	11	9	8	8	6	0
CK1	♂	24	24	23	22	21	19	18	17	16	14	11	10	9	9	8	7	7	7	5	0
366总数	♂	24	24	23	22	19	17	14	12	9	7	4	4	4	4	3	2	1	1	1	0
				Two-way ANOVA
					df	p	F
Day	Number of survival			Day	19	< 0.001	64.1592
	CK	366 Gy		Treatments	1	< 0.001	74.051
First	24	24		Day*Treatments	19	< 0.001	1.771
Second	24	24
Third	23	23
Forth	22	22
Fifth	21	19
Sixth	19	17
Seventh	18	14
Eighth	17	12
Ninth	16	9
Tenth	14	7
Eleventh	11	4
Twelfth	10	4
Thirteenth	9	4
Fourteenth	9	4
Fifteenth	8	3
Sixteenth	7	2
Seventeenth	7	1
Eighteenth	7	1
Nineteenth	5	1
Twentieth	0	0

## Sheet: Fecundity
Number of egg laid/female
Treatment	repetition	Fecundity per female（♂8:♀8）	Aver.	SD
NM:NF=1:1	1	49	45.25	9.92157	ab	One-way ANOVA
	2	34				P	df	F
	2	52.75				0.021	2，6	7.86
IM:NF=1:1	1	22.8	23.6833	1.79606	b
	2	22.5
	3	25.75
IM: NM: NF=1:1:1	1	60.5	66.75	20.7195	a
	2	89.875
	3	49.875
Total egg production
Treatment	repetition	Fecundity per female（♂8:♀8）	Aver.	SD
NM:NF=1:1	1	343	300.333	147.697	ab
	2	136
	3	422
IM:NF=1:1	1	114	102.333	12.0139	b	One-way ANOVA
	2	90				P	df	F
	3	103				0.018	2，6	8.5
IM: NM: NF=1:1:1	1	484	534	165.756	a
	2	719
	3	399

## Sheet:  Fertility
Hatching rate%
Treatment	repetition	Fecundity per female %	Aver.	SD
NM:NF（CK）	1	55.102	64.1531	10.4519	a
	2	61.7647				One-way ANOVA
	3	75.5924				P	df	F
IM:NF=1:1	1	0.877193	1.91052	2.5869	b	< 0.001	2，6	89.375
	2	0
	3	4.85437
IM: NM: NF=1:1:1	1	65.909	63.4867	3.56909	a
	2	59.388
	3	65.163

## Sheet:  fruit infestation rate
	CK							366 Gy					T test
	Date	Site	Total number of fruits	infestated fruit	fruit-infestation rate (%)			Date	Site	Total number of fruits	infestated fruit	fruit-infestation rate (%)	P	df	F	T
	Jul. 22nd	①	487	3	0.616016			Jul. 22nd	⑥	466	2	0.429185	0.990524	8	0.384864	0.012253
		②	1006	9	0.894632				⑦	513	4	0.779727
		③	1000	6	0.6				⑧	602	7	1.16279
		④	437	4	0.915332				⑨	707	3	0.424328
		⑤	666	3	0.45045				⑩	588	4	0.680272
													P	df	F	T
	Aug. 2nd	①	487	3	0.616016			Aug. 2nd	⑥	466	2	0.429185	0.879	8	1.7978	0.156672
		②	1006	9	0.894632				⑦	513	4	0.779727
		③	1000	6	0.6				⑧	602	8	1.3289
		④	437	4	0.915332				⑨	707	3	0.424328
		⑤	666	5	0.750751				⑩	588	4	0.680272
													P	df	F	T
	Aug. 12th	①	487	3	0.616016			Aug. 12th	⑥	466	2	0.429185	0.766596	8	0.867438	0.307117
		②	1006	9	0.894632				⑦	513	4	0.779727
		③	1000	6	0.6				⑧	602	9	1.49502
		④	437	5	1.14416				⑨	707	3	0.424328
		⑤	666	6	0.900901				⑩	588	4	0.680272
													P	df	F	T
	Sept. 2nd	①	487	3	0.616016			Sept. 2nd	⑥	466	2	0.429185	0.807	8	0.997783	0.252
		②	1006	9	0.894632				⑦	513	4	0.779727
		③	1000	6	0.6				⑧	602	9	1.49502
		④	437	5	1.14416				⑨	707	3	0.424328
		⑤	666	8	1.2012				⑩	588	6	1.02041
	Sept. 13th	①	487	3	0.616016								P	df	F	T
		②	1006	9	0.894632			Sept. 13th	⑥	466	2	0.429185	0.934	8	1.662	0.086
		③	1000	6	0.6				⑦	513	4	0.779727
		④	437	5	1.14416				⑧	602	10	1.66113
		⑤	666	9	1.35135				⑨	707	3	0.424328
									⑩	588	7	1.19048
	Sept. 21st	①	487	3	0.616016								P	df	F	T
		②	1006	9	0.894632			Sept. 21st	⑥	466	2	0.429185	0.974	8	2.38	0.034
		③	1000	7	0.7				⑦	513	4	0.779727
		④	437	5	1.14416				⑧	602	11	1.82724
		⑤	666	9	1.35135				⑨	707	3	0.424328
									⑩	588	7	1.19048
	Oct. 3rd	①	487	3	0.616016								P	df	F	T
		②	1006	9	0.894632			Oct. 3rd	⑥	466	2	0.429185	0.974	8	2.38	0.034
		③	1000	7	0.7				⑦	513	4	0.779727
		④	437	5	1.14416				⑧	602	11	1.82724
		⑤	666	9	1.35135				⑨	707	3	0.424328
									⑩	588	7	1.19048
		Date	CK		366 Gy
			Infested rate %	SD	Infested rate %	SD		Two-way ANOVA
		Jul. 22nd	0.695286	0.0904065	0.695261	0.136041			df	p	F
		Aug. 2nd	0.755346	0.0665441	0.728483	0.165461		Time	6	0.715	0.618
		Aug. 12th	0.831143	0.101633	0.761706	0.196099		Treatments	1	0.756	0.097166
		Sept. 2nd	0.891203	0.126615	0.829733	0.20078		Time*Treatments	6	1	0.010998
		Sept. 13th	0.921233	0.146928	0.896969	0.237281
		Sept. 21st	0.941233	0.137024	0.930192	0.264763
		Oct. 3rd	0.941233	0.137024	0.930192	0.264763
